# Supplementary material for: BRG1 attenuates colonic inflammation and tumorigenesis through autophagy-dependent oxidative stress sequestration
Source: Nat Commun. 2019 Oct 10;10:4614. doi: 10.1038/s41467-019-12573-z (PMC6787222; doi:10.1038/s41467-019-12573-z)
Supplement: Supplementary file 4 — Source Data [file 41467_2019_12573_MOESM4_ESM.xlsx]

## Sheet: Figure.1
	Figure 1a		GSE9452
			Healthy	7.54	7.94	7.84	7.41	7.38
			UC	7.02	6.87	6.87	6.95	7.13	7.03	6.65	7.09	6.94	7.02	7.03	6.84	7.08	6.99	7.24	7.11	6.95	6.97	7.62	7.35	7.12
			GSE3365
			Healthy	2.37675	2.64654	1.85661	3.50665	4.70373	5.30359	4.59591	1.73219	4.42298	1.73249	5.88338	6.48885	4.48519	5.05859	5.86051	6.32137	3.91401	4.79984	5.42415	2.89296	4.95594	5.14884	4.04418	2.28728	4.42757	4.46903	5.43343	5.90513	5.6964	5.83357	3.07335	5.40213	4.15268	5.64523	3.68238	4.385	4.25872	4.21598	4.53378	4.21695	3.78234	5.57885
			UC	4.14791	4.10187	1.03154	4.47532	3.72754	3.75503	1.96901	2.46764	4.44085	4.27618	3.04343	1.88882	3.59825	2.89463	4.12431	4.05388	1.81604	2.111	4.00529	3.57103	3.58261	2.10194	3.5924	4.73235	2.10723	2.05368
			CD	3.55084	2.53984	1.71437	2.25862	1.01473	2.44747	3.11191	2.73429	1.24909	3.27353	2.32188	1.15862	3.07635	3.03587	3.49272	2.4341	2.30141	2.36953	2.60574	4.55503	2.39458	1.70265	2.53081	2.3035	2.25955	1.46686	2.38926	1.83559	3.77053	1.85098	1.75309	4.57855	2.90225	1.57688	3.5872	4.89438	3.35065	2.75444	2.58784	4.9752	6.31388	5.08218	5.10638	3.16958	4.25855	4.46788
	Figure 1b		Normal	5.2139	4.214	8.42132	4.657	12.3432	8.01459	6.17826	8.77882	6.46983	0.345	6.39875	7.13457	5.3514	15.2706	10.3443	7.57929	6.27137	12.4597	8.32193	7.32193	6.34669	8.32193	6.05211	12.3219	8.21322	1.32193	15.6447	14.0173	9.36129	2.84	7.23	9.21	6.08	5.14471	4.21732	4.56129	7.84	7.83	15.341	9.38	18.9	6.2	2.3	4.21	6.12	13.04
			IBD	0.5467	2.03219	1.32193	13.0193	8.35008	1.32193	7.32193	5.014	2.045	13.357	2.32193	4.32193	2.32193	2.0124	1.045	6.217	8.254	0.0124	0.1987	0.6547	2.018	11.045	8.45	0.879	0.6712	6.54	0.214	4.21	2.11	2.87	1.85	4.35	8.645	1.21	3.0245	3.43	4.32	0.413	3.789	2.21	8.65	5.21	2.43	3.23	4.24	8.67
	Figure 1c			Normal	IBD
			BRG1 low	5	44
			BRG1 high	13	25
[truncated: 35 more columns]

## Sheet: Figure.2
	Figure 2a
	Figure 2b		10W	Brg1F/F	0	0	1	0	0	1	0	1	2	0	1
				Brg1IEC-AKO	0	1	1	1	0	2	0	2	0	1	1
			12W	Brg1F/F	0	1	0	0	2	1	0	2	1	0	1
				Brg1IEC-AKO	1	3	2	0	2	3	1	1	2	2	1
			16W	Brg1F/F	1	0	1	1	1	1	1	2	1	0	0
				Brg1IEC-AKO	4	6	4	2	6	4	3	2	8	4	6
	Figure 2c		Cell number (106)
			CD4+	Brg1F/F	0.0065625	0.829193	0.0241393	0.000726415	0.188571
				Brg1IEC-AKO	1.2992	1.62154	1.25972	5.97209	2.97689
			Macrophage	Brg1F/F	0	0.66807	0.0529508	0.0169717	0.0992857
				Brg1IEC-AKO	1.5225	1.57703	0.768451	5.01767	1.61689
			Neutrophil	Brg1F/F	0	0.0510877	0.00404918	0.0501887	0.00714286
				Brg1IEC-AKO	1.0469	0.979282	0.155493	1.39535	0.423111
	Figure 2d		IL-1β	Brg1F/F	0.293327	1.45276	1.16597	1.08795
				Brg1IEC-AKO	5.85746	4.57199	16.6063	15.5904
			IL-6	Brg1F/F	0.891921	1.5383	0.160757	0.245
				Brg1IEC-AKO	2.69664	5.99949	7.86597	3.52205
			TNFα	Brg1F/F	0.913106	1.55969	0.665011	0.862194
				Brg1IEC-AKO	2.30865	4.56004	4.62674	3.78298
			CXCL1	Brg1F/F	0.616192	1.59592	0.585822	1.20207
				Brg1IEC-AKO	15.6991	4.05279	5.55992	6.46303
			CCL2	Brg1F/F	0.768109	0.894903	0.670699	1.66629
				Brg1IEC-AKO	3.61027	6.25735	2.62573	5.74892
			COX2	Brg1F/F	0.62318	1.06968	1.10195	1.2052
				Brg1IEC-AKO	7.47585	6.41277	3.36075	3.40701
	Figure 2e		AB-PAS+ /field							Lys+ /crypt
			Colon	Brg1F/F	200	200	187	220		Brg1F/F	8	8	7	6
				Brg1IEC-AKO	100	130	110	108		Brg1IEC-AKO	3	2	3	4
			SI	Brg1F/F	56	56	55	57
				Brg1IEC-AKO	30	29	28	29
	Figure 2f			% survival
			Day	Brg1F/F	Brg1IEC-AKO
			0	100	100
			3		90.9091
			4		81.8182
			6		45.4545
			8	100	0
	Figure 2g		% BW changes
			Day	Brg1F/F						Brg1IEC-AKO
			0	1	1	1	1	1	1	1	1	1	1	1
			2	1.03187	1.02692	1.04082	1.00735	1.06642	1.04811	1.0241	1.00866	0.984456	1.00935	1.01579
			4	0.922789	0.9654	0.9338	0.918971	1.04059	0.9056	0.867872	0.890879	0.911917	0.960654	0.917895
			6	0.9345	1.04231	0.917058	0.937011	1.0738	0.940756	0.76739	0.779221	0.770104	0.841963	0.789316
			8	0.9567	1.06154	1.07823	1.02353	1.07749	0.9923	0.73291	0.792081	0.712938	0.767009	0.805263
			10	1.06562	1.18461	0.95487	1.10765	1.02594	1.04065	0.727379	0.840208	0.756736	0.791682	0.782105
	Figure 2h		Colon length
			Brg1F/F	10.4	8.8	10.1	10.54	9.6	8.9	9.25	9.52	9.02	9.3
			Brg1IEC-AKO	7.32	8.1	7.65	8.4	7.85	7.92	8.3	7.56	8.21	8.32
	Figure 2i		Histology score
			Brg1F/F	2	2	8	1	1	0	1	4	6	3	0
			Brg1IEC-AKO	9	9	10	12	14	12	9	14	12	10	14

## Sheet: Figure.3
	Figure 3b			Brg1F/F					Brg1IEC-AKO
			TNFα	2.16382	1.03913	0.617381	0.893178	1.03711	5.08183	6.0831	9.01831	1.89819	4.87381
			IL-6	1.02839	0.57131	0.97131	0.781832	1.63378	4.0381	13.6782	20.0183	10.7319	12.6816
			IL-1β	2.08319	1.53861	0.46313	0.97193	1.2313	32.7193	9.80183	22.7816	27.937	23.7873
			CCL2	0.73813	0.863813	1.36832	0.99723	0.78731	16.1311	9.73681	4.3571	14.8918	10.7831
			COX2	1.9873	0.99713	0.91313	1.0839	0.83183	6.38617	5.13131	4.1373	8.9173	6.13783
	Figure 3d		Tumor number
			Brg1F/F	4	4	7	3	1	5	4	5	3	4
			Brg1IEC-AKO	15	19	18	9	4	16	12	11	15	4
			Tumor load
			Brg1F/F	9.12	3.32	8.22	13.32	4.67	8.34	7.75	5.01	1.34	16.56
			Brg1IEC-AKO	39.97	39.01	21.01	10.02	36.09	30.01	26.87	38.54	23.04	8.01
	Figure 3e			Hyperplasia	Low grade	High grade
			Brg1F/F	52	38	11
			Brg1IEC-AKO	10.9	40.2	48.9
	Figure 3f		KI67+ /field
			Brg1F/F	45	28	45	40	32	51	26	67	50	31	44
			Brg1IEC-AKO	52	38	45	56	61	68	72	64	77	49	42
			C-Casp3+ /field
			Brg1F/F	12	6	2	16	3	4	2	6	8	2	18
			Brg1IEC-AKO	22	9	4	6	2	14	1	3	2	5	7

## Sheet: Figure.4
	Figure 4b
	Figure 4c		Colon length
			R26Brg1/+	7.4	7.7	8.1	8	8.14	7.84	6.52	7.21	7.31	6.775
			Brg1IEC-OE/+	9.52	9.78	8.5	9.3	8.1	8.52	7.92	9.62	9.34	10.21
	Figure 4d		% BW changes
			Day	R26Brg1/+								Brg1IEC-OE/+
			1	1	1	1	1	1	1	1	1	1	1	1	1	1	1	1	1
			3	1	1	1	1	1	1	1	1	1	1	1	1	1	1	1	1
			4	0.948864	1.01613	1.03191	0.989744	0.994652	1.023	0.965	0.924	0.988166	0.972376	0.983696	1	1.01546	1.0054	1.124	1.059
			5	0.971591	1.05376	1.02128	1.01026	1.01069	1.025	1.054	0.941	0.964497	0.983425	0.967391	1.00599	1.04639	1.0087	1.058	1.12
			6	0.909091	1.01075	0.973404	1.02564	1.00535	0.978	1.124	0.932	1	0.966851	0.967391	1.00599	1.04639	1.0298	1.054	1.087
			7	0.886364	0.989247	0.978723	1.01026	1.03743	0.962	1.025	0.912	1.02959	1.09779	1.00544	1.02395	1.05155	1.08713	1.024	0.9899
			8	0.855682	0.935484	0.925532	0.984615	0.983957	0.892	1.0124	0.856	0.970414	0.939226	1.09565	0.988024	1	1.0021	1.1224	1.058
			9	0.782955	0.897849	0.910425	0.964103	0.97861	0.821	0.926	0.824	1.00592	0.944751	1.09457	0.982036	1.01546	0.987	1.1126	1.1004
			10	0.759091	0.794193	0.87234	0.841026	0.907701	0.76	0.854	0.783	0.952663	0.872928	1.18587	0.986108	0.943299	0.98722	1.0545	1.0087
			11	0.830682	0.786559	0.87766	0.830769	0.862139	0.7887	0.763	0.774	1.00592	0.872928	1.08641	0.952096	0.927835	1.0025	0.9245	0.956
	Figure 4e		Histology score
			R26Brg1/+	8	6	12	6	4	6	9	8	12	6	8
			Brg1IEC-OE/+	0	4	1	3	6	2	4	3	6	2	4
	Figure 4f		TNFα
			DSS	R26Brg1/+					Brg1IEC-OE/+
			-	1	0.974822	0.743095			0.47097	0.452155	0.577236
			+	15.1256	16.586	11.668	10.3571	12.9443	5.01046	4.93782	6.62184	6.23968	3.91599
			IL-6
			DSS	R26Brg1/+					Brg1IEC-OE/+
			-	1	1.21542	1.03331			0.610957	0.405316	0.426419
			+	6.62518	11.2178	9.65375	5.95459	4.76021	4.5083	3.43642	3.54846	2.19653	6.15618
			IL-1β
			DSS	R26Brg1/+					Brg1IEC-OE/+
			-	1	1.01292	1.91293			0.628745	0.713468	0.405716
			+	72.7548	82.068	54.7158	61.4162	74.639	36.1911	24.8994	40.1313	42.4571	49.0547
			CCL2
			DSS	R26Brg1/+					Brg1IEC-OE/+
			-	1	1.65251	1.7463			0.42264	0.435983	0.2388
			+	48.5312	62.8708	45.3989	56.3718	56.454	16.5165	26.2529	19.5304	26.8154	27.3071
	Figure 4g		AB-PAS+ /field
			Colon	R26Brg1/+	85	105	100	101
				Brg1IEC-OE/+	150	160	156	180
			SI	R26Brg1/+	40	30	33	35
				Brg1IEC-OE/+	75	70	67	60
			Lys+ /Crypt
			Colon	R26Brg1/+	3	4	4	5
				Brg1IEC-OE/+	9	10	9	12
	Figure 4h		Tumor distribution(number/colon)
				R26Brg1/+						Brg1IEC-OE/+
			< 2 mm	6	6	7	12	14	6	2	1	2	1	6	3
			2-4 mm	5	2	7	4	8	5	2	1	4	4	2	1
			>4 mm	1	3	2	1	1	2	0	1	1	2	1	2
	Figure 4i			Hyperplasia	Low grade	High grade
			R26Brg1/+	20	61	19
			Brg1IEC-OE/+	53.2	37.4	9.4

## Sheet: Figure.5
	Figure 5b		FITC-Dextran in serum (ng/ml)
			Brg1F/F	3.2793	2.0353	2.98714	3.17864	3.08313
			Brg1IEC-AKO	10.6318	8.97183	5.1083	9.46153	8.07392
	Figure 5c		C-Casp3+ cells (%)
			Brg1F/F	0.0246406	0.14661	0.046004	0.012	0.087	0.024	0.28	0.056	0.34	0.87	0.87	1.1	0.54	0.935	1.024
			Brg1IEC-AKO	2.54	0.087	3.67	1.21	0.0054	3.87	0.0934	4.24	2.08	6.24	0.081	0.0654	4.34	9.78	4.23	6.78	3.24
			Ki67+ cells / Crypt
			Brg1F/F	12	16	17	8	14	6	18	11	12
			Brg1IEC-AKO	18	19	8	22	23	12	16	20	18	19	24
	Figure 5d
	Figure 5e		4-OHT	Brg1flox/flox			VillinCre-ERT2; Brg1flox/flox
			-	1	1.3	1.6	1.4	1.6	2
			+	1.3	1.2	1.7	6	6.7	7
	Figure 5i			IECBrg1-F/F	IECBrg1-F/F; ERT2	IECBrg1/+	IECBrg1-OE/+
			ROS intensity in IECs	1301	4314	1279	799
				1422	4277	1498	658
				1223	4756	1345	802
				1366	4468	1780	620
	Figure 5k		Colon length
			NAC	Brg1F/F						Brg1IEC-AKO
			-	9.8	9.5	10.1	10.3	10.65	9.87	8.7	8.6	9	8.4	9.1	9.4
			+	11.6	11.5	10.9	12.1	10.521	10.3	11.7	12.4	10.9	11.7	10.08	10.54
	Figure 5l		Histology score
			NAC	Brg1F/F											Brg1IEC-AKO
			-	0	0	1	2	0	1	2	0	0	2	1	6	8	9	2	8	4	4	8	4	2	2
			+	1	1	2	3	2	0	0	1	2	4	1	2	1	2	6	2	1	2	1	3	4	1
	Figure 5m			NAC	Brg1F/F				Brg1IEC-AKO
			TNFα	-	1.09337	1.12893	0.97719	0.901873	6.01821	6.78193	8.01831	7.29719
				+	0.908917	0.82671	1.18973	0.892781	3.02819	3.17811	2.18971	2.6511
			IL-6	-	1.09823	1.27873	0.897281	0.92891	5.27871	5.81831	4.27971	4.91037
				+	2.09108	1.28973	1.13837	1.97391	2.4971	2.18973	1.9773	1.46582
			CXCL1	-	1.08013	1.36811	0.836183	0.96711	12.8971	13.0971	11.2787	12.5761
				+	1.46354	1.97831	1.58713	1.23421	2.68318	3.7313	2.17381	1.98713

## Sheet: Figure.6
	Figure 6c
	Figure 6d		Autophagsome number/field
			Brg1F/F	9	15	16	12	8	10	9	3	21	8	12	6	8	16	12	8	20	6	12	16
			Brg1IEC-AKO	2	3	5	6	7	6	5	4	4	2	5	4	3	5	6	5	6	10	12	4
	Figure 6e		LC3-GFP spots/ 10 Cell in vivo
			Brg1F/F	12	15	8	9	18	21	10	11	17	9	14	9	7	22	19	22
			Brg1IEC-AKO	5	4	6	8	5	12	10	9	15	14	6	4	5	6	8	6
	Figure 6f		LC3-GFP spots/ 10 Cell in vivo
			0h	42	39	43	34	52	45	55	37	50	45	39	47	55	43	39	58	41	47	46	39
			48h	32	28	32	29	22	31	32	39	36	24	36	37	29	41	26	29	22	32	24	17
			96h	15	21	16	19	9	14	30	21	17	29	21	18	22	18	8	7	3	22	15	9
	Figure 6g
	Figure 6h
	Figure 6i		LC3-GFP Dots/Cell
			IECBrg1-F/F	-	33	43	51	49	40	38	32	44	39	55	39	29	58	45	48	29	41	33	56	36
				+	53	60	57	45	49	52	49	69	60	77	69	59	71	47	54	60	67	58	53	66
			IECBrg1-F/F; ERT2	-	12	20	16	16	8	18	22	11	27	12	19	21	25	9	15	21	27	7	24	31
				+	21	19	24	19	21	25	30	29	34	44	51	39	37	46	50	47	38	44	29	56
			BRG1 ChIP-qPCR
	Figure 6m			Atg16l1			Wipi2			Atg7			Ambra1
			IgG	0.0071	0.00514	0.0045	0.0041	0.0032	0.00262	0.0104	0.0121	0.01494	0.0012	0.0032	0.0045
			WT-IEC	0.054	0.047	0.062	0.074	0.065	0.074	0.051	0.042	0.0465	0.061	0.06591	0.074
			IECBrg1-F/F; ERT2	0.01081	0.012	0.0174	0.024	0.0187	0.017	0.017	0.0189	0.018	0.0281442	0.01842	0.0174
			IECBrg1-OE/+	0.187	0.1564	0.1798	0.104	0.124	0.1734	0.061	0.07628	0.0914	0.16921	0.0947	0.14164
			H3K9ac ChIP-qPCR
				Atg16l1			Wipi2			Atg7			Ambra1
			IgG	0.0708165	0.0910514	0.00945	0.03691	0.0487	0.025462	0.047574	0.0951	0.084161	0.06482	0.045332	0.0945
			WT-IEC	0.53054	0.707	0.61062	0.3254	0.25715	0.3274	0.4756	0.71042	0.4587	0.3057	0.40017	0.214
			IECBrg1-F/F; ERT2	0.1977	0.3164	0.22478	0.1094	0.17757	0.1917	0.212	0.3149	0.1267	0.104784	0.090156	0.0754001
			IECBrg1-OE/+	1.39046	1.20943	1.05944	0.774104	0.5162	0.6074	0.741	0.921	0.7754	0.8421	1.213	0.898

## Sheet: Figure.7
	Figure 1a
	Figure 1b		ROS intensity in IECs
				EV			shATG16L1			shATG16L1+ATG16L1
			IECBrg1-F/F	1383	1409	1310	3608	4012	3567	890	798	577
			IECBrg1-F/F; ERT2	4319	5908	4011	5011	5508	4123	2976	2085	2424
	Figure 1c
	Figure 1d
			Colon length
			R26Brg1/+	7.8	8	7.8	8	7.95
			Brg1IEC-OE/+	9.8	10	9.9	10.5	10.97
			R26Brg1/+;Atg5IEC-/-	7.1	6.2	7	6.82	6.94
			Brg1IEC-OE/+;Atg5IEC-/-	7.3	7.2	6	7.12	7.08
	Figure 1e		% BW changes
			Day	R26Brg1/+						Brg1IEC-OE/+						R26Brg1/+;Atg5IEC-/-						Brg1IEC-OE/+;Atg5IEC-/-
			1	1	1	1	1	1	1	1	1	1	1	1	1	1	1	1	1	1	1	1	1	1	1	1	1
			4	1.05213	1.02439	0.978182	1.02609	1.0543	1.0342	0.965958	1.04412	0.982301	1.05159	1.087	1.075	1.03462	1.04867	1.04444	1.02727	0.954	0.996	1.02586	0.972119	1.02371	1.04592	1.0054	0.9879
			5	1.11374	1.04065	1.01818	1.01739	0.9874	0.9542	1.01277	1.08333	0.977876	1.03175	1.056	1.124	0.890231	0.876637	0.893704	0.899701	0.832	0.8976	0.880259	0.876004	1.00791	0.968796	0.9542	0.9678
			7	0.98154	0.84902	0.989091	0.93913	0.852	0.832	1.06553	1.07843	1.03097	0.97619	0.932	0.91896	0.791903	0.758291	0.819026	0.768159	0.78247	0.782819	0.799048	0.827728	0.842008	0.876902	0.7456	0.8254
			8	0.83813	0.796024	0.847891	0.87509	0.7821	0.8046	1.01983	0.934788	0.917876	1.02778	0.9512	0.9453	0.718501	0.682212	0.73605	0.71598	0.7132	0.6543	0.787069	0.685508	0.762854	0.781224	0.7195	0.7954
	Figure 1f		Histology score
			R26Brg1/+	8	4	8	6	9	6	8	9	2	6	6
			Brg1IEC-OE/+	0	6	1	2	2	6	1	2	3	1	2
			R26Brg1/+;Atg5IEC-/-	12	8	14	12	10	14	14	8	8	12	14
			Brg1IEC-OE/+;Atg5IEC-/-	6	14	12	8	14	12	9	6	14	6	12
	Figure 1g		IL-6
			R26Brg1/+	1	1.04536	1.16011	1.07152
			Brg1IEC-OE/+	0.328257	0.528674	0.391805	0.321332
			R26Brg1/+;Atg5IEC-/-	1.9523	1.65327	2.18753	1.88199
			Brg1IEC-OE/+;Atg5IEC-/-	1.69022	1.90759	1.53174	2.07422
			CCL20
			R26Brg1/+	1	1.12897	0.942659	0.936588
			Brg1IEC-OE/+	0.394792	0.344827	0.381205	0.451204
			R26Brg1/+;Atg5IEC-/-	1.58074	1.50661	1.65944	1.32587
			Brg1IEC-OE/+;Atg5IEC-/-	1.25028	1.1146	1.26934	1.42999
			TNFα
			R26Brg1/+	1	1.18469	1.35869	0.955292
			Brg1IEC-OE/+	0.323773	0.437279	0.420407	0.365538
			R26Brg1/+;Atg5IEC-/-	1.79172	1.86069	2.01771	1.82499
			Brg1IEC-OE/+;Atg5IEC-/-	1.7469	1.62573	1.73347	1.54659
			IL-1β
			R26Brg1/+	1	1.19189	0.986119	0.995818
			Brg1IEC-OE/+	0.509566	0.399226	0.416911	0.510082
			R26Brg1/+;Atg5IEC-/-	1.43257	1.69278	1.78549	1.40922
			Brg1IEC-OE/+;Atg5IEC-/-	1.03083	1.65577	1.06522	1.86044
	Figure 1h		ROS intensity in IECs
			R26Brg1/+	1489	1507	1733	1423
			Brg1IEC-OE/+	683	490	414	854
			R26Brg1/+;Atg5IEC-/-	5180	4516	5350	5254
			Brg1IEC-OE/+;Atg5IEC-/-	4209	4187	3965	4851

## Sheet: Figure.S1
	Figure S1b		Colon length
			Brg1F/F	9.4	9.5	10.1	9.2	9.6	8.9
			Brg1IEC-AKO	9.1	8.6	9	8.4	7.85	8.1
	Figure S1c		Spleen weight (g)
			Brg1F/F	0.07	0.08	0.06	0.08	0.07
			Brg1IEC-AKO	0.15	0.12	0.15	0.18	0.21
	Figure S1g			Brg1F/F			Brg1IEC-AKO
			LGR5	1.11751	1.05141	0.831081	0.873692	0.802097	0.88069
			ASCL2	1.245	0.8765	0.82576	0.99012	0.738346	0.657833
			CD133	1.07585	1.30084	0.623312	0.722123	1.02816	0.869241
			CD44	1.07585	1.30084	0.623312	1.72212	1.02816	0.869241
			chga	0.970514	1.02949	1	1.35768	1.42205	1.05896
			sct	0.972669	1.03706	0.990271	1.21998	0.643833	0.511407
			muc2	0.894671	1.10533	1	1.01994	1.14888	0.846529
			tff3	1.2355	1.00817	0.795417	0.773586	0.567249	1.97681
			lysozyme	1.11708	1.1	0.782918	0.555467	0.881473	1.34699
			ang4	0.731314	1.51617	0.752518	0.96083	0.750023	0.85121
	Figure S1h			Brg1F/F			Brg1IEC-AKO
			LGR5	1.11	1.40251	0.487489	0.88012	0.748346	0.657833
			ascl2	0.82967	0.903979	1.26635	0.893203	0.435327	0.747337
			CD133	0.831052	1.18764	0.981309	0.948477	0.912355	0.836319
			CD44	1.20608	0.955044	0.838875	1.3683	1.18217	0.988577
			chga	0.918697	1.35068	0.730624	0.613636	1.52062	2.07466
			Sct	1.18897	1.11018	0.700851	0.904115	0.817795	0.951452
			muc2	1.01386	1.11628	0.86986	0.455714	0.645788	0.508085
			tff3	1.029	1.14703	0.918732	0.503424	0.555938	0.615769
			lysozyme	1.16159	0.785893	1.05252	0.21009	0.300352	0.316496
			ang4	1.17662	1.16075	0.862629	0.293469	0.354948	0.381983
	Figure S1i		SI	Brg1F/F						Brg1IEC-AKO
			2W	18	25	21	24	25	24	23	28	21	22	18	21
			4W	24	28	19	17	26	19	17	18	23	18	16	18
			Colon	Brg1F/F						Brg1IEC-AKO
			2W	14	16	15	12	15	13	12	16	10	12	13	13
			4W	15	15	13	12	13	12	11	13	13	12	10	11
	Figure S1j			Brg1F/F				Brg1IEC-AKO
			Colon	13	12	15	11	14	12	10	13
			SI	12	14	10	9	12	10	8	9
	Figure S1k			Brg1F/F				Brg1IEC-AKO
			Colon	5	4	3	6	5	7	4	4
			SI	7	6	5	5	5	6	6	8

## Sheet: Figure.S2
	Figure S2a		AB-PAS+ /field
				Brg1F/F				Brg1IEC-AKO
			Colon	125	128	120	112	32	28	26	40
			SI	50	40	48	46	26	20	22	30
			Lys+ /crypt
			Brg1F/F				Brg1IEC-AKO
			8	7	6	5	2	1	2	3
	Figure S2c			Brg1F/F				Brg1IEC-AKO
			Colon	10	8	9	12	11	8	13	10
			SI	7	11	13	9	12	8	9	6
	Figure S2d			Brg1F/F				Brg1IEC-AKO
			Colon	6	4	5	4	4	6	4	6
			SI	7	5	4	5	6	4	6	8

## Sheet: Figure.S3
	Figure S3b			R26Brg1/+			Brg1IEC-OE/+
			Lgr5	1	1.51296	0.169035	0.971114	0.810506	0.899934
			Ascl2	1	1.09588	1.21104	1.59309	1.08809	1.12737
			Cd133	1	1.26235	0.606123	1.77028	1.61782	1.58098
			Cd44	1	1.73677	1.60696	1.68178	1.74456	1.71717
			Chga	1	0.571991	0.29428	0.978921	1.91826	0.428025
			Sct	1	1.01507	0.929669	1.51474	1.4865	1.10558
			Muc2	1	1.52596	2.85742	2.71993	2.48726	1.37856
			Tff3	1	1.85403	0.933544	1.74178	1.76593	1.5198
			Lys	1	0.902981	0.860796	1.17852	1.02625	1.0092
			Ang4	1	1.82458	3.21968	2.16923	2.60017	1.44567

[truncated: 5 more sheets: Figure.S4, Figure.S5, Figure.S6, Figure.S7, Figure.S8]
